# Supplementary material for: Formoterol Exerts Anti-Cancer Effects Modulating Oxidative Stress and Epithelial-Mesenchymal Transition Processes in Cigarette Smoke Extract Exposed Lung Adenocarcinoma Cells
Source: Int J Mol Sci. 2023 Nov 8;24(22):16088. doi: 10.3390/ijms242216088 (PMC10671675; doi:10.3390/ijms242216088)
Supplement: Supplementary file 1 [file ijms-24-16088-s001.zip]

Archive with 1 entries (1 files):
- ijms-2470483-supplementary.pdf
